# Supplementary material for: auts2 Features and Expression Are Highly Conserved during Evolution Despite Different Evolutionary Fates Following Whole Genome Duplication
Source: Cells. 2022 Aug 30;11(17):2694. doi: 10.3390/cells11172694 (PMC9454499; doi:10.3390/cells11172694)
Supplement: Supplementary file 1 [file cells-11-02694-s001.zip]

Archive with 5 entries (5 files):
- cells-1848170-supplementary.xlsx
- Figure S1.pdf
- Figure S2.pdf
- Figure S3.pdf
- Figure S4.pdf
