# Supplementary material for: auts2 Features and Expression Are Highly Conserved during Evolution Despite Different Evolutionary Fates Following Whole Genome Duplication
Source: Cells. 2022 Aug 30;11(17):2694. doi: 10.3390/cells11172694 (PMC9454499; doi:10.3390/cells11172694)
Supplement: Supplementary file 1 [file cells-11-02694-s001.zip › cells-1848170-supplementary.xlsx]

## Sheet: Table S1 synteny tree
Species	Auts2	Auts2a	Auts2b
Acanthochromis polyacanthus		ENSAPOG00000001803
Acanthopagrus schlegelii		BP_GLEAN_10015006.gene
Alosa alosa		AALOG00028910
Amia calva	AMCG00005660
Amphilophus citrinellus		ENSACIG00000004308
Amphiprion ocellaris		ENSAOCG00000002577
Amphiprion percula		ENSAPEG00000015219
Anguilla anguilla		118235691
Anabas testudineus		ENSATEG00000003637
Arapaima gigas		AGIGG00238500
Astatotilapia calliptera		ENSACLG00000026319
Astyanax mexicanus (surface)			ENSAMXG00000043649
Astyanax mexicanus (Pachon cave)			ENSAMXG00005011418
Austrofundulus limnaeus		106530310
Betta splendens		BSP_05060.gene
Boleophthalmus pectinirostris		110165043
Carassius auratus		ENSCARG00000007769, ENSCARG00000017397, ENSCARG00000055506	ENSCARG00000014836, ENSCARG00000022137
Channa argus		CF_GLEAN_10016637.gene
Clupea harengus		105909135
Conger conger		CCONG00075000	CCONG00191880
Cynoglossus semilaevis		ENSCSEG00000011806
Cyprinodon variegatus		ENSCVAG00000006663
Cyprinus carpio		109057041, 109097628	109078486, 109088006, 109088007
Danio rerio		ENSDARG00000056427	ENSDARG00000020946
Electrophorus electricus		113582998	113584371
Eleginops maclovinus		evm.model.scaffold104.42.gene
Esox lucius		ENSELUG00000023517	ENSELUG00000019466
Fundulus heteroclitus		ENSFHEG00000015132
Gadus morhua		ENSGMOG00000012234
Gambusia affinis		ENSGAFG00000015601
Gasterosteus aculeatus		ENSGACG00000020210
Haplochromis burtoni		ENSHBUG00000018432
Hippocampus comes		ENSHCOG00000012618
Hippocampus erectus		H.erectus.013401.gene
Ictalurus punctatus			ENSIPUG00000014760
Kryptolebias marmoratus		ENSKMAG00000010208
Labrus bergylta		ENSLBEG00000013384
Larimichthys crocea		104924138
Lateolabrax maculatus		Lateolabrax_maculatus_GLEAN_10010567.gene
Lates calcarifer		108893399
Lepisosteus oculatus	ENSLOCG00000003979
Mastacembelus armatus		ENSMAMG00000004719
Maylandia zebra		ENSMZEG00005022905
Mola mola		ENSMMOG00000005830
Monopterus albus		ENSMALG00000002243
Neolamprologus brichardi		ENSNBRG00000018192
Nothobranchius furzeri		107386297
Notothenia coriiceps		104942550
Oncorhynchus kisutch		ENSOKIG00005011653, ENSOKIG00005033943	ENSOKIG00005013995
Oncorhynchus mykiss		ENSOMYG00000021559, ENSOMYG00000039918	ENSOMYG00000030177
Oncorhynchus tshawytscha		ENSOTSG00005034619, ENSOTSG00005033791, ENSOTSG00005041105	ENSOTSG00005012845
Oreochromis niloticus		ENSONIG00000013890
Oryzias javanicus		OJAVG00136560
Oryzias latipes		ENSORLG00000012440
Oryzias melastigma		ENSOMEG00000011255
Pangasianodon hypophthalmus			113532752
Paralichthys olivaceus		109628684
Paramormyrops kingsleyae		ENSPKIG00000020360
Perca flavescens		PFLAG00134910
Poecilia formosa		ENSPFOG00000013965
Poecilia latipinna		ENSPLAG00000004720
Poecilia mexicana		ENSPMEG00000003429
Poecilia reticulata		ENSPREG00000009569
Pundamilia nyererei		ENSPNYG00000022205
Pygocentrus nattereri		ENSPNAG00000013380	ENSPNAG00000002692
Salmo salar		ENSSSAG00000072299, ENSSSAG00000074056	ENSSSAG00000037680
Salvelinus alpinus		111950415, 111980328
Scleropages formosus		ENSSFOG00015014144
Scophthalmus maximus		ENSSMAG00000000936
Seriola dumerili		ENSSDUG00000018721
Seriola lalandidorsalis		ENSSLDG00000004230
Sinocyclocheilus anshuiensis		107693947, 107701171	107657550, 107662780
Sinocyclocheilus grahami		ENSSGRG00000002291, ENSSGRG00000037989	ENSSGRG00000013811, ENSSGRG00000047586
Sinocyclocheilus rhinocerous		107718788, 107720532	107726097, 107729123
Stegastes partitus		ENSSPAG00000006773
Takifugu rubripes		ENSTRUG00000002035
Tetraodon nigroviridis		ENSTNIG00000004427
Xiphophorus couchianus		ENSXCOG00000001138
Xiphophorus maculatus		ENSXMAG00000005417

## Sheet: Table S2 synteny
Species	Source	Genome accession number	Gene	Gene acession number	Gene position
Homo sapiens	ensembl V95	GCA_000001405.27	auts2	ENSG00000158321	Chromosome: 7 : 70,766,234 - 70,777,135 on strand +
Homo sapiens	ensembl V95	GCA_000001405.27	galnt17	ENSG00000185274	Chromosome: 7 : 71,300,331 - 71,415,931 on strand +
Homo sapiens	ensembl V95	GCA_000001405.27	caln1	ENSG00000183166	Chromosome: 7 : 71,779,492 - 71,810,495 on strand -
Mus musculus	ensembl V95	GCA_000001635.8	auts2	ENSMUSG00000029673	Chromosome: 5 : 132,541,515 - 132,541,823 on strand -
Mus musculus	ensembl V95	GCA_000001635.8	galnt17	ENSMUSG00000034040	Chromosome: 5 : 130,963,676 - 131,308,076 on strand -
Mus musculus	ensembl V95	GCA_000001635.8	caln1	ENSMUSG00000060371	Chromosome: 5 : 130,384,697 - 130,506,173 on strand +
Lepisosteus oculatus	ensembl V95	GCA_000242695.1	med13	ENSLOCG00000003727	Chromosome: LG22 : 4,475,144 - 4,543,909 on strand -
Lepisosteus oculatus	ensembl V95	GCA_000242695.1	vmp1	ENSLOCG00000003867	Chromosome: LG22 : 4,639,179 - 4,697,666 on strand -
Lepisosteus oculatus	ensembl V95	GCA_000242695.1	cltc	ENSLOCG00000003892	Chromosome: LG22 : 4,712,810 - 4,745,626 on strand -
Lepisosteus oculatus	ensembl V95	GCA_000242695.1	auts2	ENSLOCG00000003979	Chromosome: LG22 : 5,007,633 - 5,324,592 on strand +
Lepisosteus oculatus	ensembl V95	GCA_000242695.1	galnt17	ENSLOCG00000003993	Chromosome: LG22 : 5,331,272 - 5,343,982 on strand +
Lepisosteus oculatus	ensembl V95	GCA_000242695.1	caln1	ENSLOCG00000004017	Chromosome: LG22 : 5,354,268 - 5,396,187 on strand -
Amia calva	gigaDB/NCBI	GCA_017591415.1	med13	AMCG00005679	Chromosome: Aca_scaf_22 : 7,053,710 - 7,077,304 on strand -
Amia calva	gigaDB/NCBI	GCA_017591415.1	vmp1	AMCG00005687	Chromosome: Aca_scaf_22 : 7,229,906 - 7,232,875 on strand -
Amia calva	gigaDB/NCBI	GCA_017591415.1	cltc	AMCG00005688	Chromosome: Aca_scaf_22 : 7,243,950 - 7,276,480 on strand -
Amia calva	gigaDB/NCBI	GCA_017591415.1	auts2	AMCG00005660	Chromosome: Aca_scaf_22 : 7,772,167 - 7,787,871 on strand +
Amia calva	gigaDB/NCBI	GCA_017591415.1	caln1	AMCG00005692	Chromosome: Aca_scaf_22 : 7,852,666 - 7,869,220 on strand -
Conger conger	https://www.biorxiv.org/content/10.1101/2022.01.13.476171v1		vmp1	CCONG00075070	Chromosome: HiC_scaffold_5 : 14,211,820 - 14,278,315 on strand -
Conger conger	https://www.biorxiv.org/content/10.1101/2022.01.13.476171v1		med13a	CCONG00075040	Chromosome: HiC_scaffold_5 : 14,038,681 - 14,121,130 on strand -
Conger conger	https://www.biorxiv.org/content/10.1101/2022.01.13.476171v1		auts2a	CCONG00075000	Chromosome: HiC_scaffold_5 : 13,415,970 - 13,780,114 on strand -
Conger conger	https://www.biorxiv.org/content/10.1101/2022.01.13.476171v1		cxadr	CCONG00074990	Chromosome: HiC_scaffold_5 : 13,351,185 - 13,397,761 on strand +
Conger conger	https://www.biorxiv.org/content/10.1101/2022.01.13.476171v1		map6a	CCONG00073590	Chromosome: HiC_scaffold_5 : 8,253,421 - 8,270,979 on strand +
Conger conger	https://www.biorxiv.org/content/10.1101/2022.01.13.476171v1		med13b	CCONG00191900	Chromosome: HiC_scaffold_14 : 37,061,206 - 37,130,534 on strand -
Conger conger	https://www.biorxiv.org/content/10.1101/2022.01.13.476171v1		auts2b	CCONG00191880	Chromosome: HiC_scaffold_14 : 36,720,781 - 36,963,618 on strand -
Conger conger	https://www.biorxiv.org/content/10.1101/2022.01.13.476171v1		map6b	CCONG00191820	Chromosome: HiC_scaffold_14 : 36,596,401 - 36,611,181 on strand +
Conger conger	https://www.biorxiv.org/content/10.1101/2022.01.13.476171v1		thap12b	CCONG00191480	Chromosome: HiC_scaffold_14 : 34,238,340 - 34,244,245 on strand -
Conger conger	https://www.biorxiv.org/content/10.1101/2022.01.13.476171v1		vmp1	CCONG00186490	Chromosome: HiC_scaffold_14 : 10,380,435 - 10,418,684 on strand -
Anguilla anguilla	NCBI	GCF_013347855.1	cltca	118235616	Chromosome: NC_049209.1 : 43,683,250 - 43,727,138 on strand +
Anguilla anguilla	NCBI	GCF_013347855.1	vmp1	LOC118235617	Chromosome: NC_049209.1 : 43,733,503 - 43,797,982 on strand +
Anguilla anguilla	NCBI	GCF_013347855.1	med13a	118236485	Chromosome: NC_049209.1 : 43,881,909 - 43,968,830 on strand +
Anguilla anguilla	NCBI	GCF_013347855.1	auts2a	118235691	Chromosome: NC_049209.1 : 44,304,259 - 44,556,195 on strand +
Anguilla anguilla	NCBI	GCF_013347855.1	cxadr	118236422	Chromosome: NC_049209.1 : 44,571,510 - 44,618,470 on strand -
Anguilla anguilla	NCBI	GCF_013347855.1	map6a	118236731	Chromosome: NC_049209.1 : 49,037,798 - 49,051,483 on strand -
Anguilla anguilla	NCBI	GCF_013347855.1	med13b	LOC118209594	Chromosome: NC_049212.1 : 744,835 - 820,567 on strand +
Anguilla anguilla	NCBI	GCF_013347855.1	map6b	LOC118208835	Chromosome: NC_049212.1 : 11,403,034 - 11,411,726 on strand -
Anguilla anguilla	NCBI	GCF_013347855.1	thap12b	LOC118210183	Chromosome: NC_049212.1 : 11,488,002 - 11,493,511 on strand -
Anguilla anguilla	NCBI	GCF_013347855.1	vmp1	118209752	Chromosome: NC_049212.1 : 38,589,862 - 38,614,479 on strand -
Scleropages formosus	ensembl V95	GCA_001624265.1	cltca	ENSSFOG00015014567	Chromosome: KV411115.1 : 9,750,540 - 9,770,489 on strand -
Scleropages formosus	ensembl V95	GCA_001624265.1	vmp1	ENSSFOG00015014460	Chromosome: KV411115.1 : 9,690,037 - 9,734,911 on strand -
Scleropages formosus	ensembl V95	GCA_001624265.1	med13a	ENSSFOG00015014324	Chromosome: KV411115.1 : 9,526,962 - 9,571,118 on strand -
Scleropages formosus	ensembl V95	GCA_001624265.1	auts2a	ENSSFOG00015014144	Chromosome: KV411115.1 : 8,773,490 - 8,789,979 on strand -
Scleropages formosus	ensembl V95	GCA_001624265.1	cxadr	ENSSFOG00015014113	Chromosome: KV411115.1 : 8,715,904 - 8,757,386 on strand +
Scleropages formosus	ensembl V95	GCA_001624265.1	map6a	ENSSFOG00015013850	Chromosome: KV411115.1 : 8,527,675 - 8,544,340 on strand +
Scleropages formosus	ensembl V95	GCA_001624265.1	cltcb	ENSSFOG00015002844	Chromosome: KV411162.1 : 256,379 - 282,123 on strand -
Scleropages formosus	ensembl V95	GCA_001624265.1	med13b	ENSSFOG00015002623	Chromosome: KV411162.1 : 152,095 - 178,260 on strand -
Scleropages formosus	ensembl V95	GCA_001624265.1	map6b	ENSSFOG00015002565	Chromosome: KV411162.1 : 106,578 - 117,049 on strand +
Scleropages formosus	ensembl V95	GCA_001624265.1	thap12b	ENSSFOG00015002559	Chromosome: KV411162.1 : 97,632 - 98,069 on strand +
Astyanax mexicanus	ensembl V95	GCA_000372685.2	map6a	ENSAMXG00000008868	Chromosome: 20 : 14,285,531 - 14,314,762 on strand -
Astyanax mexicanus	ensembl V95	GCA_000372685.2	cltca	ENSAMXG00000003787	Chromosome: 20 : 12,703,552 - 12,746,460 on strand -
Astyanax mexicanus	ensembl V95	GCA_000372685.2	med13a	ENSAMXG00000000955	Chromosome: 20 : 12,334,301 - 12,397,976 on strand -
Astyanax mexicanus	ensembl V95	GCA_000372685.2	cxadr	ENSAMXG00000013194	Chromosome: 20 : 11,958,414 - 11,984,370 on strand -
Astyanax mexicanus	ensembl V95	GCA_000372685.2	cltcb	ENSAMXG00000002036	Chromosome: 2 : 18,359,346 - 18,379,771 on strand +
Astyanax mexicanus	ensembl V95	GCA_000372685.2	vmp1	ENSAMXG00000034404	Chromosome: 2 : 18,394,606 - 18,433,610 on strand +
Astyanax mexicanus	ensembl V95	GCA_000372685.2	med13b	ENSAMXG00000002817	Chromosome: 2 : 19,074,503 - 19,116,469 on strand +
Astyanax mexicanus	ensembl V95	GCA_000372685.2	auts2b	ENSAMXG00000043649	Chromosome: 2 : 19,170,203 - 19,191,478 on strand +
Astyanax mexicanus	ensembl V95	GCA_000372685.2	map6b	ENSAMXG00000041567	Chromosome: 2 : 19,217,406 - 19,230,525 on strand -
Astyanax mexicanus	ensembl V95	GCA_000372685.2	thap12b	ENSAMXG00000039530	Chromosome: 2 : 19,229,864 - 19,237,997 on strand -
Danio rerio	ensembl V95	GCA_000002035.4	map6a	ENSDARG00000074521	Chromosome: 10 : 32,560,667 - 32,581,374 on strand +
Danio rerio	ensembl V95	GCA_000002035.4	cltca	ENSDARG00000043493	Chromosome: 10 : 28,312,213 - 28,368,695 on strand -
Danio rerio	ensembl V95	GCA_000002035.4	med13a	ENSDARG00000053884	Chromosome: 10 : 28,030,042 - 28,117,740 on strand -
Danio rerio	ensembl V95	GCA_000002035.4	auts2a	ENSDARG00000056427	Chromosome: 10 : 27,183,906 - 27,196,093 on strand -
Danio rerio	ensembl V95	GCA_000002035.4	cxadr	ENSDARG00000043658	Chromosome: 10 : 27,096,116 - 27,158,238 on strand +
Danio rerio	ensembl V95	GCA_000002035.4	med13b	ENSDARG00000003910	Chromosome: 15 : 20,060,643 - 20,125,331 on strand -
Danio rerio	ensembl V95	GCA_000002035.4	auts2b	ENSDARG00000020946	Chromosome: 15 : 20,004,766 - 20,024,205 on strand -
Danio rerio	ensembl V95	GCA_000002035.4	map6b	ENSDARG00000074073	Chromosome: 15 : 19,915,772 - 19,926,034 on strand +
Danio rerio	ensembl V95	GCA_000002035.4	thap12b	ENSDARG00000020964	Chromosome: 15 : 19,900,197 - 19,908,909 on strand +
Danio rerio	ensembl V95	GCA_000002035.4	vmp1	ENSDARG00000012450	Chromosome: 15 : 17,345,609 - 17,373,351 on strand +
Danio rerio	ensembl V95	GCA_000002035.4	cltcb	ENSDARG00000090716	Chromosome: 15 : 17,285,989 - 17,294,009 on strand +
Esox lucius	ensembl V95	GCA_000721915.3	cltca	ENSELUG00000022973	Chromosome: LG07 : 21,282,567 - 21,319,928 on strand -
Esox lucius	ensembl V95	GCA_000721915.3	vmp1	ENSELUG00000023055	Chromosome: LG07 : 21,202,883 - 21,268,990 on strand -
Esox lucius	ensembl V95	GCA_000721915.3	med13a	ENSELUG00000023312	Chromosome: LG07 : 21,032,979 - 21,125,025 on strand -
Esox lucius	ensembl V95	GCA_000721915.3	auts2a	ENSELUG00000023517	Chromosome: LG07 : 20,378,608 - 20,389,678 on strand -
Esox lucius	ensembl V95	GCA_000721915.3	map6a	ENSELUG00000023897	Chromosome: LG07 : 20,136,248 - 20,162,429 on strand +
Esox lucius	ensembl V95	GCA_000721915.3	cltcb	ENSELUG00000018151	Chromosome: LG01 : 23,260,409 - 23,286,216 on strand -
Esox lucius	ensembl V95	GCA_000721915.3	vmp1	ENSELUG00000019247	Chromosome: LG01 : 22,633,121 - 22,647,765 on strand -
Esox lucius	ensembl V95	GCA_000721915.3	med13b	ENSELUG00000019446	Chromosome: LG01 : 22,554,847 - 22,590,633 on strand -
Esox lucius	ensembl V95	GCA_000721915.3	auts2b	ENSELUG00000019466	Chromosome: LG01 : 22,546,262 - 22,550,859 on strand -
Esox lucius	ensembl V95	GCA_000721915.3	map6b	ENSELUG00000019513	Chromosome: LG01 : 22,503,598 - 22,512,783 on strand +
Esox lucius	ensembl V95	GCA_000721915.3	thap12b	ENSELUG00000019554	Chromosome: LG01 : 22,480,779 - 22,488,404 on strand +
Gadus morhua	ensembl V95	http://sep2019.archive.ensembl.org/Gadus_morhua/Info/Index?db=core;r=GeneScaffold_4340:567072-629195	cltca	ENSGMOG00000012290	Chromosome: GeneScaffold_4340 : 1,197,368 - 1,232,310 on strand -
Gadus morhua	ensembl V95	http://sep2019.archive.ensembl.org/Gadus_morhua/Info/Index?db=core;r=GeneScaffold_4340:567072-629195	vmp1	ENSGMOG00000012274	Chromosome: GeneScaffold_4340 : 1,156,038 - 1,187,573 on strand -
Gadus morhua	ensembl V95	http://sep2019.archive.ensembl.org/Gadus_morhua/Info/Index?db=core;r=GeneScaffold_4340:567072-629195	med13a	ENSGMOG00000012253	Chromosome: GeneScaffold_4340 : 990,230 - 1,062,407 on strand -
Gadus morhua	ensembl V95	http://sep2019.archive.ensembl.org/Gadus_morhua/Info/Index?db=core;r=GeneScaffold_4340:567072-629195	auts2a	ENSGMOG00000012234	Chromosome: GeneScaffold_4340 : 587,780 - 608,487 on strand -
Gadus morhua	ensembl V95	http://sep2019.archive.ensembl.org/Gadus_morhua/Info/Index?db=core;r=GeneScaffold_4340:567072-629195	cxadr	ENSGMOG00000012230	Chromosome: GeneScaffold_4340 : 549,057 - 562,646 on strand +
Gadus morhua	ensembl V95	http://sep2019.archive.ensembl.org/Gadus_morhua/Info/Index?db=core;r=GeneScaffold_4340:567072-629195	map6a	ENSGMOG00000012176	Chromosome: GeneScaffold_4340 : 402,680 - 412,558 on strand +
Gadus morhua	ensembl V95	http://sep2019.archive.ensembl.org/Gadus_morhua/Info/Index?db=core;r=GeneScaffold_4340:567072-629195	med13b	ENSGMOG00000010188	Chromosome: GeneScaffold_2002 : 41,327 - 73,165 on strand +
Gadus morhua	ensembl V95	http://sep2019.archive.ensembl.org/Gadus_morhua/Info/Index?db=core;r=GeneScaffold_4340:567072-629195	map6b	ENSGMOG00000010235	Chromosome: GeneScaffold_2002 : 92,805 - 99,296 on strand -
Gadus morhua	ensembl V95	http://sep2019.archive.ensembl.org/Gadus_morhua/Info/Index?db=core;r=GeneScaffold_4340:567072-629195	thap12b	ENSGMOG00000010245	Chromosome: GeneScaffold_2002 : 100,831 - 104,382 on strand -
Scophthalmus maximus	ensembl V95	GCA_003186165.1	vmp1	ENSSMAG00000000681	Chromosome: 4 : 17,467,607 - 17,472,958 on strand -
Scophthalmus maximus	ensembl V95	GCA_003186165.1	cltca	ENSSMAG00000000692	Chromosome: 4 : 17,479,102 - 17,502,330 on strand -
Scophthalmus maximus	ensembl V95	GCA_003186165.1	med13a	ENSSMAG00000000813	Chromosome: 4 : 17,662,321 - 17,695,713 on strand +
Scophthalmus maximus	ensembl V95	GCA_003186165.1	auts2a	ENSSMAG00000000936	Chromosome: 4 : 18,058,810 - 18,077,825 on strand +
Scophthalmus maximus	ensembl V95	GCA_003186165.1	cxadr	ENSSMAG00000001060	Chromosome: 4 : 18,091,568 - 18,132,466 on strand -
Scophthalmus maximus	ensembl V95	GCA_003186165.1	map6a	ENSSMAG00000001398	Chromosome: 4 : 18,238,194 - 18,252,792 on strand -
Scophthalmus maximus	ensembl V95	GCA_003186165.1	vmp1	ENSSMAG00000004088	Chromosome: 3 : 22,763,897 - 22,776,412 on strand +
Scophthalmus maximus	ensembl V95	GCA_003186165.1	med13b	ENSSMAG00000009131	Chromosome: 3 : 10,779,061 - 10,796,910 on strand -
Scophthalmus maximus	ensembl V95	GCA_003186165.1	map6b	ENSSMAG00000009057	Chromosome: 3 : 10,755,054 - 10,763,266 on strand +
Scophthalmus maximus	ensembl V95	GCA_003186165.1	thap12b	ENSSMAG00000009044	Chromosome: 3 : 10,750,472 - 10,755,007 on strand +
Oryzias latipes	ensembl V95	GCA_002234675.1	cltca	ENSORLG00000012174	Chromosome: 14 : 21,739,243 - 21,758,081 on strand +
Oryzias latipes	ensembl V95	GCA_002234675.2	vmp1	ENSORLG00000012209	Chromosome: 14 : 21,786,227 - 21,849,697 on strand +
Oryzias latipes	ensembl V95	GCA_002234675.3	med13a	ENSORLG00000012337	Chromosome: 14 : 21,940,726 - 22,023,436 on strand +
Oryzias latipes	ensembl V95	GCA_002234675.4	auts2a	ENSORLG00000012440	Chromosome: 14 : 22,544,999 - 22,567,099 on strand +
Oryzias latipes	ensembl V95	GCA_002234675.5	cxadr	ENSORLG00000012457	Chromosome: 14 : 22,582,385 - 22,619,157 on strand -
Oryzias latipes	ensembl V95	GCA_002234675.6	map6a	ENSORLG00000012570	Chromosome: 14 : 22,738,497 - 22,755,990 on strand -
Oryzias latipes	ensembl V95	GCA_002234675.7	vmp1	ENSORLG00000012702	Chromosome: 13 : 24,839,834 - 24,859,193 on strand -
Oryzias latipes	ensembl V95	GCA_002234675.8	med13b	ENSORLG00000005489	Chromosome: 13 : 12,372,026 - 12,389,700 on strand -
Oryzias latipes	ensembl V95	GCA_002234675.9	map6b	ENSORLG00000005434	Chromosome: 13 : 12,342,076 - 12,347,411 on strand +
Oryzias latipes	ensembl V95	GCA_002234675.10	thap12b	ENSORLG00000005427	Chromosome: 13 : 12,338,007 - 12,341,100 on strand +
Amphiprion percula	ensembl V95	GCA_003047355.1	cltca	ENSAPEG00000014591	Chromosome: 15 : 9,995,386 - 10,028,587 on strand +
Amphiprion percula	ensembl V95	GCA_003047355.1	vmp1	ENSAPEG00000014734	Chromosome: 15 : 10,043,064 - 10,103,754 on strand +
Amphiprion percula	ensembl V95	GCA_003047355.1	med13a	ENSAPEG00000014866	Chromosome: 15 : 10,199,648 - 10,284,366 on strand +
Amphiprion percula	ensembl V95	GCA_003047355.1	auts2a	ENSAPEG00000015219	Chromosome: 15 : 10,856,318 - 10,868,164 on strand +
Amphiprion percula	ensembl V95	GCA_003047355.1	cxadr	ENSAPEG00000015699	Chromosome: 15 : 10,888,895 - 10,932,149 on strand -
Amphiprion percula	ensembl V95	GCA_003047355.1	vmp1	ENSAPEG00000020424	Chromosome: 9 : 13,511,181 - 13,524,306 on strand -
Amphiprion percula	ensembl V95	GCA_003047355.1	med13b	ENSAPEG00000005695	Chromosome: 9 : 2,084,315 - 2,101,805 on strand +
Amphiprion percula	ensembl V95	GCA_003047355.1	map6b	ENSAPEG00000005894	Chromosome: 9 : 2,144,564 - 2,152,777 on strand -
Amphiprion percula	ensembl V95	GCA_003047355.1	thap12b	ENSAPEG00000005902	Chromosome: 9 : 2,152,846 - 2,158,018 on strand -
Gasterosteus aculeatus	ensembl V95	http://sep2019.archive.ensembl.org/Gasterosteus_aculeatus/Info/Index?db=core;r=groupVII:13617578-13647205	cltca	ENSGACG00000020216	Chromosome: groupVII : 14,183,650 - 14,212,680 on strand -
Gasterosteus aculeatus	ensembl V95	http://sep2019.archive.ensembl.org/Gasterosteus_aculeatus/Info/Index?db=core;r=groupVII:13617578-13647205	med13a	ENSGACG00000020213	Chromosome: groupVII : 14,013,965 - 14,075,572 on strand -
Gasterosteus aculeatus	ensembl V95	http://sep2019.archive.ensembl.org/Gasterosteus_aculeatus/Info/Index?db=core;r=groupVII:13617578-13647205	auts2a	ENSGACG00000020210	Chromosome: groupVII : 13,627,454 - 13,637,329 on strand -
Gasterosteus aculeatus	ensembl V95	http://sep2019.archive.ensembl.org/Gasterosteus_aculeatus/Info/Index?db=core;r=groupVII:13617578-13647205	cxadr	ENSGACG00000020209	Chromosome: groupVII : 13,594,291 - 13,606,871 on strand +
Gasterosteus aculeatus	ensembl V95	http://sep2019.archive.ensembl.org/Gasterosteus_aculeatus/Info/Index?db=core;r=groupVII:13617578-13647205	map6a	ENSGACG00000020200	Chromosome: groupVII : 13,472,213 - 13,481,428 on strand +
Gasterosteus aculeatus	ensembl V95	http://sep2019.archive.ensembl.org/Gasterosteus_aculeatus/Info/Index?db=core;r=groupVII:13617578-13647205	vmp1	ENSGACG00000007009	Chromosome: groupI : 4,470,998 - 4,481,907 on strand +
Gasterosteus aculeatus	ensembl V95	http://sep2019.archive.ensembl.org/Gasterosteus_aculeatus/Info/Index?db=core;r=groupVII:13617578-13647205	med13b	ENSGACG00000010389	Chromosome: groupI : 10,821,596 - 10,839,292 on strand +
Gasterosteus aculeatus	ensembl V95	http://sep2019.archive.ensembl.org/Gasterosteus_aculeatus/Info/Index?db=core;r=groupVII:13617578-13647205	map6b	ENSGACG00000010429	Chromosome: groupI : 10,853,645 - 10,858,434 on strand -
Gasterosteus aculeatus	ensembl V95	http://sep2019.archive.ensembl.org/Gasterosteus_aculeatus/Info/Index?db=core;r=groupVII:13617578-13647205	thap12b	ENSGACG00000010435	Chromosome: groupI : 10,860,067 - 10,863,090 on strand -
Sinocyclocheilus anshuiensis	NCBI	GCF_001515605.1	cltca1	LOC107693955	Chromosome: NW_015542477.1 : 2,025,784 - 2,064,997 on strand -
Sinocyclocheilus anshuiensis	NCBI	GCF_001515605.1	med13a1	LOC107693951	Chromosome: NW_015542477.1 : 1,809,684 - 1,898,749 on strand -
Sinocyclocheilus anshuiensis	NCBI	GCF_001515605.1	auts2a1	LOC107693947	Chromosome: NW_015542477.1 : 1,257,113 - 1,275,746 on strand -
Sinocyclocheilus anshuiensis	NCBI	GCF_001515605.1	cxadr1	107693949	Chromosome: NW_015542477.1 : 1,176,002 - 1,241,557 on strand +
Sinocyclocheilus anshuiensis	NCBI	GCF_001515605.1	auts2a2	LOC107701171	Chromosome: NW_015546133.1 : 2,170,881 - 2,184,023 on strand -
Sinocyclocheilus anshuiensis	NCBI	GCF_001515605.1	cxadr2	LOC107701099	Chromosome: NW_015546133.1 : 2,104,013 - 2,152,010 on strand +
Sinocyclocheilus anshuiensis	NCBI	GCF_001515605.1	med13b1	LOC107662782	Chromosome: NW_015551101.1 : 764,800 - 820,708 on strand -
Sinocyclocheilus anshuiensis	NCBI	GCF_001515605.1	auts2b1	LOC107662780	Chromosome: NW_015551101.1 : 732,063 - 740,576 on strand -
Sinocyclocheilus anshuiensis	NCBI	GCF_001515605.1	map6b1	LOC107662778	Chromosome: NW_015551101.1 : 717,258 - 723,645 on strand +
Sinocyclocheilus anshuiensis	NCBI	GCF_001515605.1	thap12b1	LOC107662777	Chromosome: NW_015551101.1 : 710,378 - 714,823 on strand +
Sinocyclocheilus anshuiensis	NCBI	GCF_001515605.1	med13b2	LOC107657551	Chromosome: NW_015549578.1 : 40,744 - 78,329 on strand -
Sinocyclocheilus anshuiensis	NCBI	GCF_001515605.1	auts2b2	LOC107657550	Chromosome: NW_015549578.1 : 3,918 - 18,815 on strand -
Sinocyclocheilus grahami	NCBI	GCF_001515645.1	cltca1	LOC107548879	Chromosome: NW_015505535.1 : 1,379,310 - 1,438,086 on strand -
Sinocyclocheilus grahami	NCBI	GCF_001515645.1	med13a1	LOC107548827	Chromosome: NW_015505535.1 : 1,154,185 - 1,252,606 on strand -
Sinocyclocheilus grahami	NCBI	GCF_001515645.1	auts2a1	107548872	Chromosome: NW_015505535.1 : 586,930 - 608,976 on strand -
Sinocyclocheilus grahami	NCBI	GCF_001515645.1	cxadr1	LOC107548870	Chromosome: NW_015505535.1 : 488,955 - 577,092 on strand +
Sinocyclocheilus grahami	NCBI	GCF_001515645.1	auts2a2	LOC107555116	Chromosome: NW_015505705.1 : 9,174 - 28,676 on strand +
Sinocyclocheilus grahami	NCBI	GCF_001515645.1	cxadr2	LOC107555150	Chromosome: NW_015505705.1 : 42,783 - 96,282 on strand -
Sinocyclocheilus grahami	NCBI	GCF_001515645.1	med13b1	LOC107586266	Chromosome: NW_015505258.1 : 1,692,574 - 1,725,582 on strand +
Sinocyclocheilus grahami	NCBI	GCF_001515645.1	auts2b1	LOC107586267	Chromosome: NW_015505258.1 : 1,748,358 - 1,756,865 on strand +
Sinocyclocheilus grahami	NCBI	GCF_001515645.1	map6b1	LOC107586269	Chromosome: NW_015505258.1 : 1,763,257 - 1,769,762 on strand -
Sinocyclocheilus grahami	NCBI	GCF_001515645.1	thap12b1	LOC107586270	Chromosome: NW_015505258.1 : 1,772,624 - 1,777,035 on strand -
Sinocyclocheilus grahami	NCBI	GCF_001515645.1	med13b2	LOC107597541	Chromosome: NW_015505412.1 : 3,445,337 - 3,485,967 on strand -
Sinocyclocheilus grahami	NCBI	GCF_001515645.1	auts2b2	LOC107597539	Chromosome: NW_015505412.1 : 3,419,558 - 3,423,514 on strand -
Sinocyclocheilus grahami	NCBI	GCF_001515645.1	map6b2	LOC107597538	Chromosome: NW_015505412.1 : 3,410,945 - 3,415,020 on strand +
Sinocyclocheilus grahami	NCBI	GCF_001515645.1	thap12b2	LOC107597535	Chromosome: NW_015505412.1 : 3,406,055 - 3,408,784 on strand +
Sinocyclocheilus rhinocerous	NCBI	GCF_001515625.1	auts2a1	LOC107720532	Chromosome: NW_015656630.1 : 73 - 5,028 on strand +
Sinocyclocheilus rhinocerous	NCBI	GCF_001515625.1	cxadr1	LOC107720604	Chromosome: NW_015656630.1 : 18,452 - 79,712 on strand -
Sinocyclocheilus rhinocerous	NCBI	GCF_001515625.1	auts2a2	LOC107718788	Chromosome: NW_015655597.1 : 1,617,232 - 1,636,923 on strand -
Sinocyclocheilus rhinocerous	NCBI	GCF_001515625.1	cxadr2	LOC107718766	Chromosome: NW_015655597.1 : 1,553,894 - 1,602,603 on strand +
Sinocyclocheilus rhinocerous	NCBI	GCF_001515625.1	med13b1	LOC107726096	Chromosome: NW_015660894.1 : 191,856 - 232,602 on strand -
Sinocyclocheilus rhinocerous	NCBI	GCF_001515625.1	auts2b1	LOC107726097	Chromosome: NW_015660894.1 : 154,164 - 162,556 on strand -
Sinocyclocheilus rhinocerous	NCBI	GCF_001515625.1	map6b1	LOC107726093	Chromosome: NW_015660894.1 : 138,443 - 144,680 on strand +
Sinocyclocheilus rhinocerous	NCBI	GCF_001515625.1	thap12b1	LOC107726109	Chromosome: NW_015660894.1 : 131,173 - 136,101 on strand +
Sinocyclocheilus rhinocerous	NCBI	GCF_001515625.1	med13b2	LOC107729113	Chromosome: NW_015664009.1 : 639,864 - 686,865 on strand +
Sinocyclocheilus rhinocerous	NCBI	GCF_001515625.1	auts2b2	LOC107729123	Chromosome: NW_015664009.1 : 725,415 - 729,171 on strand +
Sinocyclocheilus rhinocerous	NCBI	GCF_001515625.1	map6b2	LOC107729131	Chromosome: NW_015664009.1 : 738,523 - 746,664 on strand -
Sinocyclocheilus rhinocerous	NCBI	GCF_001515625.1	thap12b2	LOC107729129	Chromosome: NW_015664009.1 : 749,106 - 759,130 on strand -
Cyprinus carpio	NCBI	GCF_000951615.1	auts2a1	LOC109097628	Chromosome: NC_031716.1 : 9,905,186 - 9,995,541 on strand +
Cyprinus carpio	NCBI	GCF_000951615.1	cxadr1	LOC109097954	Chromosome: NC_031716.1 : 10,167,167 - 10,222,478 on strand -
Cyprinus carpio	NCBI	GCF_000951615.1	map6a1	LOC109097679	Chromosome: NC_031716.1 : 13,977,487 - 13,995,299 on strand +
Cyprinus carpio	NCBI	GCF_000951615.1	auts2a2	LOC109057041	Chromosome: NW_017537990.1 : 1,255,178 - 1,277,159 on strand -
Cyprinus carpio	NCBI	GCF_000951615.1	auts2b1	LOC109078486	Chromosome: NW_017541750.1 : 87,478 - 90,979 on strand -
Cyprinus carpio	NCBI	GCF_000951615.1	map6b1	LOC109078490	Chromosome: NW_017541750.1 : 74,085 - 76,881 on strand +
Cyprinus carpio	NCBI	GCF_000951615.1	med13b2	LOC109088010	Chromosome: NW_017545437.1 : 38,809 - 79,538 on strand +
Cyprinus carpio	NCBI	GCF_000951615.1	auts2b2a	LOC109088006	Chromosome: NW_017545437.1 : 102,100 - 111,508 on strand +
Cyprinus carpio	NCBI	GCF_000951615.1	auts2b2b	LOC109088007	Chromosome: NW_017545437.1 : 111,557 - 112,169 on strand +
Cyprinus carpio	NCBI	GCF_000951615.1	map6b2	LOC109088014	Chromosome: NW_017545437.1 : 122,130 - 129,448 on strand -
Cyprinus carpio	NCBI	GCF_000951615.1	thap12b2	LOC109088008	Chromosome: NW_017545437.1 : 131,525 - 138,685 on strand -
Carassius auratus	NCBI	GCF_003368295.1	map6a1	LOC113054406	Chromosome: NC_039277.1 : 11,846,745 - 11,858,374 on strand +
Carassius auratus	NCBI	GCF_003368295.1	cltca1	LOC113054353	Chromosome: NC_039277.1 : 10,554,536 - 10,592,816 on strand -
Carassius auratus	NCBI	GCF_003368295.1	med13a1	LOC113054348	Chromosome: NC_039277.1 : 10,372,857 - 10,450,317 on strand -
Carassius auratus	NCBI	GCF_003368295.1	auts2a1	LOC113054345	Chromosome: NC_039277.1 : 9,948,076 - 10,156,453 on strand -
Carassius auratus	NCBI	GCF_003368295.1	cxadr1	LOC113054343	Chromosome: NC_039277.1 : 9,896,279 - 9,937,367 on strand +
Carassius auratus	NCBI	GCF_003368295.1	auts2a2	LOC113109810	Chromosome: NC_039252.1 : 10,572,148 - 10,583,934 on strand +
Carassius auratus	NCBI	GCF_003368295.1	cxadr2	LOC113109474	Chromosome: NC_039252.1 : 10,596,256 - 10,640,340 on strand -
Carassius auratus	NCBI	GCF_003368295.1	map6a2	LOC113109922	Chromosome: NC_039252.1 : 13,559,859 - 13,574,456 on strand +
Carassius auratus	NCBI	GCF_003368295.1	auts2a3	LOC113076123	Chromosome: NW_020524915.1 : 5,641 - 18,621 on strand -
Carassius auratus	NCBI	GCF_003368295.1	med13b1	LOC113058392	Chromosome: NC_039282.1 : 6,149,095 - 6,179,758 on strand -
Carassius auratus	NCBI	GCF_003368295.1	auts2b1	LOC113058389	Chromosome: NC_039282.1 : 6,121,286 - 6,129,506 on strand -
Carassius auratus	NCBI	GCF_003368295.1	map6b1	LOC113058388	Chromosome: NC_039282.1 : 6,106,652 - 6,114,678 on strand +
Carassius auratus	NCBI	GCF_003368295.1	thap12b1	LOC113058387	Chromosome: NC_039282.1 : 6,099,486 - 6,105,374 on strand +
Carassius auratus	NCBI	GCF_003368295.1	vmp1	LOC113058344	Chromosome: NC_039282.1 : 5,000,129 - 5,014,005 on strand +
Carassius auratus	NCBI	GCF_003368295.1	cltcb1	113058341	Chromosome: NC_039282.1 : 4,974,924 - 4,999,257 on strand +
Carassius auratus	NCBI	GCF_003368295.1	med13b2	LOC113115146	Chromosome: NC_039257.1 : 12,782,805 - 12,807,629 on strand +
Carassius auratus	NCBI	GCF_003368295.1	auts2b2	LOC113115147	Chromosome: NC_039257.1 : 12,830,947 - 12,839,833 on strand +
Carassius auratus	NCBI	GCF_003368295.1	map6b2	LOC113115149	Chromosome: NC_039257.1 : 12,847,706 - 12,853,228 on strand -
Carassius auratus	NCBI	GCF_003368295.1	thap12b2	LOC113115150	Chromosome: NC_039257.1 : 12,855,227 - 12,859,518 on strand -
Carassius auratus	NCBI	GCF_003368295.1	vmp1	LOC113115185	Chromosome: NC_039257.1 : 13,999,323 - 14,009,731 on strand -
Carassius auratus	NCBI	GCF_003368295.1	cltcb2	LOC113115183	Chromosome: NC_039257.1 : 14,010,551 - 14,041,032 on strand -
Salmo salar	ensembl V106	GCA_905237065.2	cltca1	ENSSSAG00000064444	Chromosome: 13: 78,277,559 - 78,348,080 on strand +
Salmo salar	ensembl V106	GCA_905237065.2	med13a1	ENSSSAG00000070166	Chromosome: 13: 78,599,543 - 78,723,391 on strand +
Salmo salar	ensembl V106	GCA_905237065.2	auts2a1	ENSSSAG00000074056	Chromosome: 13: 79,484,816 - 79,498,766 on strand +
Salmo salar	ensembl V106	GCA_905237065.2	cxadr1	ENSSSAG00000103314	Chromosome: 13: 79,535,054 - 79,632,391 on strand -
Salmo salar	ensembl V106	GCA_905237065.2	map6a1	ENSSSAG00000088580	Chromosome: 13: 79,785,096 - 79,822,253 on strand -
Salmo salar	ensembl V106	GCA_905237065.2	cltca2	LOC106603518	Chromosome: NC_027303.1 : 50,884,926 - 50,943,683 on strand -
Salmo salar	ensembl V106	GCA_905237065.2	vmp1	LOC106603519	Chromosome: NC_027303.1 : 50,773,419 - 50,877,762 on strand -
Salmo salar	ensembl V106	GCA_905237065.2	auts2a2	ENSSSAG00000072299	Chromosome: 4: 55,114,927 - 55,140,082 on strand -
Salmo salar	ensembl V106	GCA_905237065.2	cxadr2	ENSSSAG00000116551	Chromosome: 4: 54,983,270 - 55,096,349 on strand +
Salmo salar	ensembl V106	GCA_905237065.2	map6a2	ENSSSAG00000072170	Chromosome: 4: 54,721,312 -54,773,806 on strand +
Salmo salar	ensembl V106	GCA_905237065.2	vmp1	ENSSSAG00000040043	Chromosome: 9: 133,588,343 - 133,610,593 on strand -
Salmo salar	ensembl V106	GCA_905237065.2	med13b1	ENSSSAG00000075846	Chromosome: 9: 133,530,788 - 133,562,663 on strand -
Salmo salar	ensembl V106	GCA_905237065.2	auts2b	ENSSSAG00000037680	Chromosome: 9: 133,494,677 - 133,506,407 on strand -
Salmo salar	ensembl V106	GCA_905237065.2	map6b1	ENSSSAG00000076172	Chromosome: 9: 133,423,598 - 133,430,235 on strand +
Salmo salar	ensembl V106	GCA_905237065.2	thap12b1	ENSSSAG00000076164	Chromosome: 9: 133,409,356 - 133,413,559 on strand +
Salmo salar	ensembl V106	GCA_905237065.2	vmp1	ENSSSAG00000076254	Chromosome: 20: 67,189,569 - 67,218,311 on strand -
Salmo salar	ensembl V106	GCA_905237065.2	med13b2	ENSSSAG00000075136	Chromosome: 20: 67,130,500-67,174,570 on strand -
Salmo salar	ensembl V106	GCA_905237065.2	thap12b2	ENSSSAG00000075037	Chromosome: 20: 66,993,834 - 67,000,881 on strand +
Salvelinus alpinus	NCBI	GCF_002910315.2	cltca1	LOC111981069	Chromosome: NC_036860.1 : 42,044,691 - 42,116,847 on strand +
Salvelinus alpinus	NCBI	GCF_002910315.2	med13a1	111981173	Chromosome: NC_036860.1 : 42,352,647 - 42,459,035 on strand +
Salvelinus alpinus	NCBI	GCF_002910315.2	auts2a1	LOC111980328	Chromosome: NC_036860.1 : 42,840,022 - 43,454,178 on strand +
Salvelinus alpinus	NCBI	GCF_002910315.2	cxadr1	LOC111980432	Chromosome: NC_036860.1 : 43,491,233 - 43,569,783 on strand -
Salvelinus alpinus	NCBI	GCF_002910315.2	map6a1	LOC111981955	Chromosome: NC_036860.1 : 43,765,142 - 43,798,936 on strand -
Salvelinus alpinus	NCBI	GCF_002910315.2	cltca2	LOC111950571	Chromosome: NC_036863.1 : 23,136,718 - 23,184,543 on strand +
Salvelinus alpinus	NCBI	GCF_002910315.2	vmp1	LOC111951181	Chromosome: NC_036863.1 : 23,192,160 - 23,306,634 on strand +
Salvelinus alpinus	NCBI	GCF_002910315.2	auts2a2	LOC111950415	Chromosome: NC_036863.1 : 24,339,831 - 24,354,611 on strand +
Salvelinus alpinus	NCBI	GCF_002910315.2	cxadr2	LOC111950309	Chromosome: NC_036863.1 : 24,376,284 - 24,485,619 on strand -
Salvelinus alpinus	NCBI	GCF_002910315.2	map6a2	LOC111950605	Chromosome: NC_036863.1 : 24,712,309 - 24,738,506 on strand -
Salvelinus alpinus	NCBI	GCF_002910315.2	vmp1	LOC111958197	Chromosome: NC_036841.1 : 269,689 - 294,793 on strand +
Salvelinus alpinus	NCBI	GCF_002910315.2	med13b1	LOC111958217	Chromosome: NC_036841.1 : 320,011 - 350,837 on strand +
Salvelinus alpinus	NCBI	GCF_002910315.2	map6b1	LOC111958225	Chromosome: NC_036841.1 : 450,456 - 455,219 on strand -
Salvelinus alpinus	NCBI	GCF_002910315.2	thap12b1	LOC111958236	Chromosome: NC_036841.1 : 477,232 - 480,793 on strand -
Salvelinus alpinus	NCBI	GCF_002910315.2	vmp1	111949776	Chromosome: NC_036862.1 : 26,831,840 - 26,849,680 on strand -
Salvelinus alpinus	NCBI	GCF_002910315.2	med13b2	LOC111982776	Chromosome: NC_036862.1 : 26,776,144 - 26,807,114 on strand -
Salvelinus alpinus	NCBI	GCF_002910315.2	map6b2	LOC111949394	Chromosome: NC_036862.1 : 26,705,792 - 26,712,393 on strand +
Salvelinus alpinus	NCBI	GCF_002910315.2	thap12b2	LOC111949385	Chromosome: NC_036862.1 : 26,686,455 - 26,690,816 on strand +
Oncorhynchus mykiss	ensembl V106	GCA_013265735.3	cltca1	ENSOMYG00000016659	Chromosome: 10: 30,972,962 - 31,020,069 on strand +
Oncorhynchus mykiss	ensembl V106	GCA_013265735.3	med13a1a	ENSOMYG00000021204	Chromosome: 10: 31,241,972 - 31,381,741 on strand +
Oncorhynchus mykiss	ensembl V106	GCA_013265735.3	med13a1b	LOC110534883	Chromosome: NC_035086.1 : 27,363,642 - 27,413,387 on strand +
Oncorhynchus mykiss	ensembl V106	GCA_013265735.3	med13a1c	LOC110533648	Chromosome: NC_035086.1 : 27,418,620 - 27,427,095 on strand +
Oncorhynchus mykiss	ensembl V106	GCA_013265735.3	auts2a1	ENSOMYG00000021559	Chromosome: 10: 31,744,439 - 32,228,703 on strand +
Oncorhynchus mykiss	ensembl V106	GCA_013265735.3	cxadr1	ENSOMYG00000022077	Chromosome: 10: 32,249,813 - 32,353,011 on strand -
Oncorhynchus mykiss	ensembl V106	GCA_013265735.3	map6a1	ENSOMYG00000022211	Chromosome: 10: 32,524,420 - 32,557,146 on strand -
Oncorhynchus mykiss	ensembl V106	GCA_013265735.3	cltca	ENSOMYG00000041153	Chromosome: 12: 33,791,560 - 33,855,076 on strand -
Oncorhynchus mykiss	ensembl V106	GCA_013265735.3	vmp1	LOC110537478	Chromosome: NC_035088.1 : 29,905,857 - 29,940,297 on strand -
Oncorhynchus mykiss	ensembl V106	GCA_013265735.3	med13a	ENSOMYG00000040547	Chromosome: 12: 33,420,056 - 33,532,144 on strand -
Oncorhynchus mykiss	ensembl V106	GCA_013265735.3	auts2a2	ENSOMYG00000039918	Chromosome: 12: 32,658,243 - 33,149,395 on strand -
Oncorhynchus mykiss	ensembl V106	GCA_013265735.3	cxadr2	ENSOMYG00000039794	Chromosome: 12: 32,554,868 - 32,614,877 on strand +
Oncorhynchus mykiss	ensembl V106	GCA_013265735.3	map6a2	ENSOMYG00000039432	Chromosome: 12: 32,352,067 - 32,382,466 on strand +
Oncorhynchus mykiss	ensembl V106	GCA_013265735.3	vmp1	ENSOMYG00000046712	Chromosome: 27: 23,890,144 - 23,907,015 on strand -
Oncorhynchus mykiss	ensembl V106	GCA_013265735.3	med13b1	ENSOMYG00000045974	Chromosome: 27: 23,838,047 - 23,869,438 on strand -
Oncorhynchus mykiss	ensembl V106	GCA_013265735.3	map6b1	ENSOMYG00000045776	Chromosome: 27: 23,743,836 - 23,753,282 on strand +
Oncorhynchus mykiss	ensembl V106	GCA_013265735.3	thap12b1	LOC110507800	Chromosome: 27: 23,708,091 - 23,712,898 on strand +
Oncorhynchus mykiss	ensembl V106	GCA_013265735.3	vmp1	LOC110503992	Chromosome: NC_035100.1 : 20,125,549 - 20,148,110 on strand -
Oncorhynchus mykiss	ensembl V106	GCA_013265735.3	med13b2	ENSOMYG00000030822	Chromosome: 24: 21,030,541-21,063,715 on strand -
Oncorhynchus mykiss	ensembl V106	GCA_013265735.3	auts2b	ENSOMYG00000030177	Chromosome: 24: 20,993,416-21,013,072 on strand -
Oncorhynchus mykiss	ensembl V106	GCA_013265735.3	map6b2	ENSOMYG00000030116	Chromosome: 24: 20,941,587-20,945,297 on strand +
Oncorhynchus mykiss	ensembl V106	GCA_013265735.3	thap12b2	ENSOMYG00000030080	Chromosome: 24: 20,918,308-20,921,408 on strand +
Oncorhynchus kisutch	ensembl V106	GCA_002021735.2	cltca1	ENSOKIG00005015984	Chromosome: LG6: 34,399,963 - 34,462,528 on strand -
Oncorhynchus kisutch	ensembl V106	GCA_002021735.2	med13a1	ENSOKIG00005013432	Chromosome: LG6: 34,042,590 - 34,152,179 on strand -
Oncorhynchus kisutch	ensembl V106	GCA_002021735.2	auts2a1	ENSOKIG00005011653	Chromosome: LG6: 33,289,032 - 33,779,399 on strand -
Oncorhynchus kisutch	ensembl V106	GCA_002021735.2	cxadr1	ENSOKIG00005011492	Chromosome: LG6: 33,199,087 - 33,252,613 on strand +
Oncorhynchus kisutch	ensembl V106	GCA_002021735.2	map6a1	ENSOKIG00005011341	Chromosome: LG6: 32,998,339 - 33,030,605 on strand +
Oncorhynchus kisutch	ensembl V106	GCA_002021735.2	cltca2	ENSOKIG00005036221	Chromosome: LG28: 22,053,886 - 22,100,323 on strand -
Oncorhynchus kisutch	ensembl V106	GCA_002021735.2	vmp1	ENSOKIG00005036046	Chromosome: LG28: 21,923,578 - 22,044,894 on strand -
Oncorhynchus kisutch	ensembl V106	GCA_002021735.2	auts2a2	ENSOKIG00005033943	Chromosome: LG28: 20,852,788 - 20,902,454 on strand -
Oncorhynchus kisutch	ensembl V106	GCA_002021735.2	cxadr2	ENSOKIG00005033889	Chromosome: LG28: 20,653,671 - 20,829,290 on strand +
Oncorhynchus kisutch	ensembl V106	GCA_002021735.2	map6a2	ENSOKIG00005033808	Chromosome: LG28: 20,515,286 - 20,547,399 on strand +
Oncorhynchus kisutch	ensembl V106	GCA_002021735.2	vmp1	ENSOKIG00005013392	Chromosome: LG18: 25,727,945-25,751,166 on strand +
Oncorhynchus kisutch	ensembl V106	GCA_002021735.2	med13b1	ENSOKIG00005013827	Chromosome: LG18: 25,774,030-25,806,358 on strand +
Oncorhynchus kisutch	ensembl V106	GCA_002021735.2	auts2b	ENSOKIG00005013995	Chromosome: LG18: 25,808,878-25,843,445 on strand +
Oncorhynchus kisutch	ensembl V106	GCA_002021735.2	map6b1	ENSOKIG00005014040	Chromosome: LG18: 25,879,790-25,885,137 on strand -
Oncorhynchus kisutch	ensembl V106	GCA_002021735.2	thap12b1	ENSOKIG00005014074	Chromosome: LG18: 25,900,355-25,904,798 on strand -
Oncorhynchus kisutch	ensembl V106	GCA_002021735.2	vmp1	ENSOKIG00005027161	Chromosome: LG15: 68,056,499 - 68,075,970 on strand -
Oncorhynchus kisutch	ensembl V106	GCA_002021735.2	med13b2	ENSOKIG00005025823	Chromosome: LG15: 68,005,868 - 68,035,534 on strand -
Oncorhynchus kisutch	ensembl V106	GCA_002021735.2	map6b2	ENSOKIG00005025537	Chromosome: LG15: 67,910,211 - 67,922,587 on strand +
Oncorhynchus kisutch	ensembl V106	GCA_002021735.2	thap12b2	ENSOKIG00005025487	Chromosome: LG15: 67,887,201-67,892,660 on strand +

## Sheet: Table S3 SRA
Species	Tissue	SRA ID
Oryzias latipes	Brain	SRR1524271
Oryzias latipes	Gills	SRR1524272
Oryzias latipes	Heart	SRR1524273
Oryzias latipes	Muscle	SRR1524274
Oryzias latipes	Liver	SRR1524275
Oryzias latipes	Kidney	SRR1524276
Oryzias latipes	Bones	SRR1524277
Oryzias latipes	Intestine	SRR1524278
Oryzias latipes	Embryo	SRR1524279
Oryzias latipes	Ovary	SRR1524280
Oryzias latipes	Testis	SRR1524281
Gadus morhua	Ovary	SRR2045415
Gadus morhua	Brain	SRR2045416
Gadus morhua	Gills	SRR2045417
Gadus morhua	Heart	SRR2045418
Gadus morhua	Muscle	SRR2045419
Gadus morhua	Liver	SRR2045420
Gadus morhua	Head kidney	SRR2045421
Gadus morhua	Bones	SRR2045422
Gadus morhua	Intestine	SRR2045423
Gadus morhua	Testis	SRR2045424
Gadus morhua	Embryos	SRR2045425
Esox lucius	Ovary	SRR1533651
Esox lucius	Brain	SRR1533652
Esox lucius	Gills	SRR1533653
Esox lucius	Heart	SRR1533654
Esox lucius	Muscle	SRR1533655
Esox lucius	Liver	SRR1533656
Esox lucius	Head kidney	SRR1533657
Esox lucius	Bones	SRR1533658
Esox lucius	Intestine	SRR1533659
Esox lucius	Embryos	SRR1533660
Esox lucius	Testis	SRR1533661
Danio rerio	Brain	SRR1524238
Danio rerio	Gills	SRR1524239
Danio rerio	Heart	SRR1524240
Danio rerio	Muscle	SRR1524241
Danio rerio	Liver	SRR1524242
Danio rerio	Kidney	SRR1524243
Danio rerio	Bones	SRR1524244
Danio rerio	Intestine	SRR1524245
Danio rerio	Embryo	SRR1524246
Danio rerio	Unfertilized eggs	SRR1524247
Danio rerio	Ovary	SRR1524248
Danio rerio	Testis	SRR1524249
Astyanax mexicanus pachon	Ovary	SRR2045404
Astyanax mexicanus pachon	Brain	SRR2045405
Astyanax mexicanus pachon	Gills	SRR2045406
Astyanax mexicanus pachon	Heart	SRR2045407
Astyanax mexicanus pachon	Muscle	SRR2045408
Astyanax mexicanus pachon	testis	SRR2045409
Astyanax mexicanus pachon	Head kidney	SRR2045410
Astyanax mexicanus pachon	Bones	SRR2045411
Astyanax mexicanus pachon	Intestine	SRR2045412
Astyanax mexicanus pachon	Testis	SRR2045413
Astyanax mexicanus pachon	Embryos	SRR2045414
Astyanax mexicanus	Ovary	SRR2045426
Astyanax mexicanus	Brain	SRR2045427
Astyanax mexicanus	Gills	SRR2045428
Astyanax mexicanus	Heart	SRR2045429
Astyanax mexicanus	Muscle	SRR2045430
Astyanax mexicanus	Liver	SRR2045431
Astyanax mexicanus	Head kidney	SRR2045432
Astyanax mexicanus	Bones	SRR2045433
Astyanax mexicanus	Intestine	SRR2045434
Astyanax mexicanus	Testis	SRR2045435
Astyanax mexicanus	Embryos	SRR2045436
Pangasianodon hypophthalmus	Ovary	SRR1533640
Pangasianodon hypophthalmus	Brain	SRR1533641
Pangasianodon hypophthalmus	Gills	SRR1533642
Pangasianodon hypophthalmus	Heart	SRR1533643
Pangasianodon hypophthalmus	Muscle	SRR1533644
Pangasianodon hypophthalmus	Liver	SRR1533645
Pangasianodon hypophthalmus	Head kidney	SRR1533646
Pangasianodon hypophthalmus	Bones	SRR1533647
Pangasianodon hypophthalmus	Intestine	SRR1533648
Pangasianodon hypophthalmus	Testis	SRR1533649
Pangasianodon hypophthalmus	Embryos	SRR1533650
Alosa alosa	Ovary	SRR1532799
Alosa alosa	Brain	SRR1532800
Alosa alosa	Gills	SRR1532801
Alosa alosa	Heart	SRR1532802
Alosa alosa	Muscle	SRR1532803
Alosa alosa	Liver	SRR1532804
Alosa alosa	Head kidney	SRR1532805
Alosa alosa	Bones	SRR1532806
Alosa alosa	Intestine	SRR1532807
Alosa alosa	Testis	SRR1532808
Alosa alosa	Embryos	SRR1532809
Anguilla anguilla	Ovary	SRR1532756
Anguilla anguilla	Brain	SRR1532757
Anguilla anguilla	Gills	SRR1532758
Anguilla anguilla	Heart	SRR1532759
Anguilla anguilla	Muscle	SRR1532760
Anguilla anguilla	Liver	SRR1532761
Anguilla anguilla	Kidney	SRR1532762
Anguilla anguilla	Bones	SRR1532763
Anguilla anguilla	Intestine	SRR1532764
Anguilla anguilla	Testis	SRR1532765
Lepisosteus oculatus	Brain	SRR1524250
Lepisosteus oculatus	Gills	SRR1524251
Lepisosteus oculatus	Heart	SRR1524252
Lepisosteus oculatus	Muscle	SRR1524253
Lepisosteus oculatus	Liver	SRR1524254
Lepisosteus oculatus	Kidney	SRR1524255
Lepisosteus oculatus	Bones	SRR1524256
Lepisosteus oculatus	Intestine	SRR1524257
Lepisosteus oculatus	Embryo	SRR1524258
Lepisosteus oculatus	Ovary	SRR1524259
Lepisosteus oculatus	Testis	SRR1524260
Amia calva	Brain	SRR1524261
Amia calva	Gills	SRR1524262
Amia calva	Heart	SRR1524263
Amia calva	Muscle	SRR1524264
Amia calva	Liver	SRR1524265
Amia calva	Kidney	SRR1524266
Amia calva	Bones	SRR1524267
Amia calva	Intestine	SRR1524268
Amia calva	Ovary	SRR1524269
Amia calva	Testis	SRR1524270

## Sheet: Table S4 tissue expression
Species	Assembly	Annotation
Oryzias latipes	GCA_002234675.1	ENS95
Gadus morhua	ensembl V95	ENS95
Esox lucius	GCA_000721915.3	ENS95
Danio rerio	GCA_000002035.4	ENS95
Astyanax mexicanus (Pachon cave)	GCA_004802775.1	ENS106
Astyanax mexicanus (surface)	GCA_000372685.2	ENS95
Pangasianodon hypophthalmus	GCF_009078355.1	GCF_009078355.1
Alosa alosa	GCA_017589495.2	GCA_017589495.2
Anguilla anguilla	GCF_013347855.1	GCF_013347855.1
Lepisosteus oculatus	GCA_000242695.1	ENS95
Amia calva	GCA_017591415.1	https://github.com/AndrewWT/AmiaGenomics

## Sheet: Table S5 alignment
Species	Gene name	full-lengh/short	Transcript accession number
Oryzias latipes	auts2a	full-length	ENSORLT00000029483.1
Oryzias latipes	auts2a	short	ENSORLT00000015577.3
Danio rerio	auts2a	full-length	ENSDART00000129369.3
Danio rerio	auts2a	short	ENSDART00000185138.1
Danio rerio	auts2b	full-length	ENSDART00000161379.2
Homo sapiens	Auts2	full-length	ENST00000342771.10
Homo sapiens	Auts2	short	ENST00000644359.1

## Sheet: Table S6 supdata alignment
Species	Gene name	Protein accession number
Anguilla anguilla	auts2a	XP_035289204.1
Astyanax mexicanus (Pachon cave)	auts2b	ENSAMXP00005022272
Astyanax mexicanus (surface)	auts2b	ENSAMXP00000032179
Conger coger	auts2b	CCONG00191880
Conger conger	auts2a	CCONG00075000
Danio rerio	auts2a	ENSDARP00000144835
Danio rerio	auts2b	ENSDARP00000131220
Electroporus electricus	auts2a	ENSEEEP00000051727
Electroporus electricus	auts2b	XP_026877016.2
Esox lucius	auts2a	ENSELUP00000079638
Esox lucius	auts2b	ENSELUP00000020246
Gallus gallus	Auts2	ENSGALP00000001729
Homo sapiens	Auts2	ENSP00000344087
Lepisosteus oculeatus	auts2	ENSLOCP00000004749
Mus musculus	Auts2	ENSMUSP00000159436
Oryzias latipes	auts2a	ENSORLP00000044777
Pangasianodon hypophthalmus	auts2b	XP_034154815.1
Pygocentrus nattereri	auts2a	XP_037387509.1
Pygocentrus nattereri	auts2b	ENSPNAP00000027766
Scleropages formosus	auts2a	ENSSFOP00015022063

## Sheet: Table S7 cinetique primers
Primer	Sequence
Oryzias latipes auts2a exon 2 forward	CGAAAGGACTCCACTTCCAC
Oryzias latipes auts2a exon 3 reverse	TCTGGCAGCCTTTTTCTTGT
Oryzias latipes auts2a exon 18 forwad	GCCGCTGATCAGTAAAGAGG
Oryzias latipes auts2a exon 19 reverse	CTTTGGCCTTGTTCTCCTTG
Luciferase forward	CATTCTTCGCCAAAAGCACTCTG
Luciferase reverse	AQCCCATATCCTTGTCGTATCCC
